# Supplementary material for: Manual Lymph Drainage for Post-COVID-19 Related Cough, Breathlessness, and Fatigue; Two Case Reports
Source: Healthcare (Basel). 2023 Dec 1;11(23):3085. doi: 10.3390/healthcare11233085 (PMC10706012; doi:10.3390/healthcare11233085)
Supplement: Supplementary file 1 [file healthcare-11-03085-s001.zip]

Archive with 1 entries (1 files):
- healthcare-2708077-supplementary.pdf
